# Supplementary material for: Transcriptome Analysis of Environmental Adaptation of Largemouth Bass (Micropterus salmonides)
Source: Genes (Basel). 2025 Feb 24;16(3):267. doi: 10.3390/genes16030267 (PMC11942557; doi:10.3390/genes16030267)
Supplement: Supplementary file 1 [file genes-16-00267-s001.zip]

Archive with 6 entries (5 files):
- Supplementary Files/
- Supplementary Files/Table S1.Statistics of largemouth bass AS events in Xingtai.xlsx
- Supplementary Files/Table S2.Upregulated DEGs GO enrichment in female group.xlsx
- Supplementary Files/Table S3.Downregulated DEGs GO enrichment in female group.xlsx
- Supplementary Files/Table S4.Upregulated DEGs GO enrichment in male group.xlsx
- Supplementary Files/Table S5.Downregulated DEGs GO enrichment in male group.xlsx
