# Supplementary material for: Transcriptome Analysis of Environmental Adaptation of Largemouth Bass (Micropterus salmonides)
Source: Genes (Basel). 2025 Feb 24;16(3):267. doi: 10.3390/genes16030267 (PMC11942557; doi:10.3390/genes16030267)
Supplement: Supplementary file 1 [file genes-16-00267-s001.zip › Supplementary Files/Table S1.Statistics of largemouth bass AS events in Xingtai.xlsx]

## Sheet: As_Result.stat
AS	XT-F1	XT-F2	XT-F3	XT-M1	XT-M2	XT-M3
XSKIP	193	171	188	170	183	197
XMSKIP	24	37	39	29	38	39
XMIR	14	6	12	6	18	11
XIR	106	68	114	75	82	97
XAE	290	241	256	212	264	287
TTS	17223	16584	17179	16957	17242	17663
TSS	18262	17470	18238	17970	18216	18786
SKIP	1467	1409	1438	1443	1420	1516
MSKIP	194	236	246	222	229	281
MIR	63	46	50	56	51	45
IR	442	307	368	366	380	291
AE	2051	1929	1934	1931	1931	1978
