# Supplementary material for: Transcriptome Analysis of Environmental Adaptation of Largemouth Bass (Micropterus salmonides)
Source: Genes (Basel). 2025 Feb 24;16(3):267. doi: 10.3390/genes16030267 (PMC11942557; doi:10.3390/genes16030267)
Supplement: Supplementary file 1 [file genes-16-00267-s001.zip › Supplementary Files/Table S2.Upregulated DEGs GO enrichment in female group.xlsx]

## Sheet: HZ-F_vs_XT-F.GO_enrichment.stat
#GO_classify1	GO_classify2	All	DE	DE_ID
#Total_gene		23977	474	--
cellular component	extracellular region	1528	11	gene-LOC119904608;gene-mmp17a;gene-cct2;gene-xpa;gene-nms;gene-stc2a;gene-LOC119891844;gene-LOC119917406;gene-gdnfa;gene-fbln1;gene-ngfra
cellular component	cell	11016	249	gene-slc6a9;gene-dhx33;gene-unc5db;gene-ddx42;gene-ints6;gene-cdk5rap2;gene-api5;gene-nol12;gene-pprc1;gene-LOC119897543;gene-msi1b;gene-LOC119903259;gene-LOC119910023;gene-mettl16;gene-ncbp3;gene-LOC119886455;gene-ddx21;gene-nsd2;gene-LOC119895611;gene-LOC119915668;gene-pak6b;gene-npas2;gene-tardbpb;gene-snrpf;gene-LOC119898041;gene-hebp2;gene-bysl;gene-alas2;gene-ddx54;gene-selenoo1;gene-smad2;…
cellular component	nucleoid	23	1	gene-LOC119901956
cellular component	membrane	8691	119	gene-slc8a3;gene-kcnab2a;gene-LOC119895494;gene-LOC119918688;gene-slco2a1;gene-atp1b2b;gene-LOC119899214;gene-slc27a4;gene-LOC119912258;gene-pex11a;gene-LOC119902222;gene-jam2b;gene-LOC119899130;gene-mast1a;gene-akap12b;gene-LOC119899862;gene-pcdh7a;gene-LOC119915103;gene-si:dkeyp-110a12.4;gene-tmem41b;gene-slc2a12;gene-letm1;gene-epor;gene-LOC119896336;gene-LOC119902402;gene-abcd3a;gene-fzd5;gen…
cellular component	cell junction	513	9	gene-LOC119904608;gene-LOC119896612;gene-pak6b;gene-mpp6b;gene-LOC119910415;gene-scn4ba;gene-tjp2a;gene-ngfra;gene-pak5
cellular component	membrane-enclosed lumen	2529	89	gene-setd1a;gene-pum3;gene-utp18;gene-uspl1;gene-acp6;gene-LOC119888090;gene-rrp12;gene-dmap1;gene-gorab;gene-LOC119904608;gene-utp20;gene-slx4;gene-bxdc2;gene-nop16;gene-snapc2;gene-dgcr8;gene-LOC119910415;gene-stc2a;gene-polr1a;gene-map3k2;gene-ddx5;gene-LOC119900704;gene-LOC119893165;gene-nol6;gene-xpa;gene-polr1b;gene-ddx54;gene-fus;gene-alas2;gene-LOC119896332;gene-snu13b;gene-snrpa1;gene-by…
cellular component	macromolecular complex	3821	91	gene-cct4;gene-ftsj3;gene-pms2;gene-si:dkey-230p4.1;gene-LOC119891518;gene-myo5aa;gene-tfip11;gene-chm;gene-LOC119892187;gene-trim59;gene-LOC119911031;gene-eaf2;gene-emc1;gene-LOC119910077;gene-fcf1;gene-gtf2e2;gene-LOC119890031;gene-LOC119914074;gene-LOC119891502;gene-LOC119891792;gene-haus4;gene-gsc;gene-tsc1a;gene-prpf3;gene-LOC119910393;gene-prpf19;gene-LOC119885882;gene-LOC119891533;gene-LOC…
cellular component	organelle	8231	194	gene-si:dkey-230p4.1;gene-cct4;gene-sf3b3;gene-zmym2;gene-LOC119892187;gene-tfip11;gene-baz1a;gene-myo5aa;gene-LOC119911342;gene-spega;gene-lrrc45;gene-acacb;gene-LOC119912600;gene-trim59;gene-cpsf1;gene-eaf2;gene-tacc3;gene-LOC119914074;gene-mybbp1a;gene-pno1;gene-gtf2e2;gene-tsc1a;gene-haus4;gene-ndrg2;gene-LOC119891792;gene-fcho1;gene-LOC119892175;gene-prpf3;gene-dop1a;gene-gls2b;gene-LOC11988…
cellular component	other organism	186	3	gene-ccnh;gene-LOC119892187;gene-siah2l
cellular component	other organism part	186	3	gene-ccnh;gene-LOC119892187;gene-siah2l
cellular component	extracellular region part	826	3	gene-LOC119891844;gene-mmp17a;gene-xpa
cellular component	organelle part	5343	142	gene-LOC119904608;gene-map6d1;gene-pisd;gene-nop16;gene-bxdc2;gene-snapc2;gene-dgcr8;gene-polr1a;NewGene_2443;gene-mlec;gene-LOC119910819;gene-ddx5;gene-tomm40l;gene-LOC119918273;gene-setd1a;gene-pum3;gene-ccdc97;gene-LOC119888090;gene-acp6;gene-gorab;gene-dmap1;gene-ptpn13;gene-LOC119899212;gene-emc8;gene-prelid1a;gene-cct3;gene-zgc:92664;gene-tbl2;gene-LOC119900704;gene-nol6;gene-sec23b;gene-LO…
cellular component	membrane part	7190	91	gene-LOC119898041;gene-kiaa0319l;gene-sec23b;gene-lmbr1;gene-tmem161a;gene-slc25a37;gene-LOC119895740;gene-slc25a34;gene-slc6a9;gene-slc35b4;gene-tbl2;gene-mfsd3;gene-slitrk4;gene-igdcc4;gene-lrch4;gene-tlcd3a;gene-emc8;gene-LOC119883539;gene-clptm1l;gene-LOC119886455;gene-mfap3l;gene-cpt1b;gene-hdr;gene-scn4ba;gene-LOC119904112;NewGene_3049;gene-selenoi;gene-LOC119916421;gene-ptprga;gene-rttn;ge…
cellular component	synapse part	508	9	gene-ngfra;gene-slc6a9;gene-LOC119911031;gene-fus;gene-homer3b;gene-dgcr8;gene-myo5aa;gene-LOC119904608;gene-LOC119904112
cellular component	cell part	11016	249	gene-tsc1a;gene-LOC119891792;gene-ndrg2;gene-haus4;gene-fcho1;gene-LOC119892175;gene-LOC119891533;gene-prpf3;gene-dop1a;gene-cct5;gene-LOC119885882;gene-gls2b;gene-akap12b;gene-mast1a;gene-lsm14aa;gene-LOC119902222;gene-pde12;gene-ccnh;gene-LOC119895022;gene-cstf1;gene-wbp2;gene-ylpm1;gene-npm1a;gene-LOC119897772;gene-letm1;gene-sdad1;gene-LOC119901956;gene-kcnab2a;gene-LOC119895494;gene-LOC11991…
cellular component	synapse	643	11	gene-LOC119911031;gene-ngfra;gene-LOC119910819;gene-slc6a9;gene-LOC119904608;gene-myo5aa;gene-LOC119904112;gene-dok7b;gene-fus;gene-dgcr8;gene-homer3b
cellular component	supramolecular complex	543	13	gene-cct3;gene-cct4;gene-bysl;gene-tardbpb;gene-spega;gene-LOC119910819;gene-dub;gene-LOC119918273;gene-map6d1;gene-myo5aa;gene-tubb1;gene-cct2;gene-LOC119895494
molecular function	transcription factor activity, protein binding	360	8	gene-tfb2m;gene-gtf2e2;gene-fus;gene-pprc1;gene-LOC119883089;gene-wbp2;gene-LOC119899556;gene-ddx5
molecular function	nucleic acid binding transcription factor activity	1077	17	gene-hoxb4a;gene-nfil3-5;gene-clocka;gene-zmym2;gene-snapc2;gene-hoxb8a;NewGene_3143;gene-gsc;gene-LOC119910415;NewGene_827;gene-LOC119892010;gene-smad2;gene-eaf2;gene-npas2;gene-LOC119912600;gene-nrf1;gene-znf648
molecular function	catalytic activity	6885	159	gene-LOC119900495;gene-LOC119882249;gene-chm;gene-tfb2m;gene-riok1;gene-pms2;gene-usp37;gene-ftsj3;gene-lmtk2;gene-abce1;gene-tubb1;gene-pgap1;gene-LOC119892449;gene-nagpa;gene-acaa2;gene-usp44;gene-prmt5;gene-cahz;gene-LOC119910897;gene-tjp2a;gene-ddx3xa;gene-ppip5k1b;gene-abcd3a;gene-LOC119915470;gene-metap2a;gene-LOC119910533;gene-crmp1;gene-nme6;gene-LOC119893514;gene-pak5;gene-LOC119882645;g…
molecular function	signal transducer activity	1754	10	gene-LOC119883539;gene-LOC119904112;gene-LOC119904608;gene-LOC119886455;gene-LOC119892010;gene-fzd5;gene-epor;gene-map3k2;gene-ngfra;gene-ints6
molecular function	structural molecule activity	579	9	gene-nup188;gene-rps27l;gene-akap12b;gene-nup93;gene-LOC119897772;gene-LOC119918273;gene-LOC119915000;gene-tubgcp6;gene-tubb1
molecular function	transporter activity	1505	34	gene-slc20a1a;gene-LOC119891502;gene-slc25a37;gene-LOC119891526;gene-gltpd2;gene-LOC119898041;gene-slc40a1;gene-LOC119908474;gene-LOC119886455;NewGene_2596;gene-slc6a9;gene-LOC119891518;gene-mfsd3;gene-slc16a12b;gene-slc8a3;gene-kcnab2a;gene-slc25a36a;gene-atp1b2b;gene-LOC119916421;gene-LOC119912258;gene-LOC119899214;gene-slc27a4;gene-LOC119904112;gene-scn4ba;gene-LOC119891468;gene-slc2a12;gene-l…
molecular function	binding	13294	281	gene-lmtk2;gene-ipo4;gene-rcbtb1;gene-tfb2m;gene-LOC119917540;gene-LOC119906548;gene-dazap1;gene-mthfsd;gene-mxd3;gene-LOC119902293;gene-brf1b;gene-usp44;gene-LOC119911200;gene-atad1b;gene-larp4ab;gene-homer3b;gene-zpr1;gene-snrpa;gene-LOC119910393;gene-LOC119883089;gene-ppip5k1b;gene-abcd3a;gene-mdn1;gene-pabpc4;gene-gpatch4;gene-LOC119899862;gene-pcdh7a;gene-LOC119919354;gene-LOC119890994;gene-…
molecular function	electron carrier activity	63	1	gene-fdx1
molecular function	morphogen activity	2	0	--
molecular function	antioxidant activity	63	0	--
molecular function	metallochaperone activity	6	0	--
molecular function	protein tag	4	1	gene-LOC119895411
molecular function	chemoattractant activity	8	0	--
molecular function	translation regulator activity	31	2	gene-LOC119888497;gene-msi1b
molecular function	chemorepellent activity	3	0	--
molecular function	molecular transducer activity	1782	11	gene-LOC119911269;gene-fzd5;gene-LOC119904608;gene-LOC119886455;gene-LOC119883539;NewGene_2596;gene-LOC119904112;gene-ngfra;gene-ints6;gene-tfr1b;gene-epor
molecular function	toxin activity	1	0	--
molecular function	molecular function regulator	1251	21	gene-si:dkey-78p8.1;gene-atp1b2b;gene-sec23b;gene-LOC119885765;gene-fbln1;gene-ccnh;gene-LOC119902204;gene-scn4ba;gene-fam13b;gene-paplnb;gene-LOC119906548;gene-gcn1;gene-chm;gene-LOC119904608;gene-LOC119896612;gene-arhgef15b;gene-tsc1a;gene-lrpap1;gene-LOC119896497;gene-prex1;gene-abce1
biological process	reproduction	1174	26	gene-mast1a;gene-trim36;gene-LOC119911031;gene-snrpa1;gene-bysl;gene-utp18;gene-cct2;gene-xpa;gene-LOC119892010;gene-polr1b;gene-alas2;gene-pum3;gene-tubgcp6;gene-pms2;gene-tsc1a;gene-stc2a;gene-LOC119886416;gene-cct3;gene-cct4;gene-dgcr8;gene-metap2a;gene-ttpa;gene-msi1b;gene-ubap2a;gene-LOC119914280;gene-LOC119904608
biological process	cell killing	35	0	--
biological process	immune system process	1294	23	gene-ddx5;gene-tsc1a;gene-pms2;gene-mlec;gene-cbl;gene-ncbp3;gene-LOC119903259;gene-slc4a1a;gene-pde12;gene-ngfra;gene-acp6;gene-npm1a;gene-cpsf1;gene-trim59;gene-LOC119911031;gene-epor;gene-cct2;gene-alas2;gene-tacc3;gene-LOC119899214;gene-atp1b2b;gene-slc25a37;NewGene_3049
biological process	behavior	632	11	gene-fus;gene-nms;gene-myo5aa;gene-LOC119904608;gene-auts2a;gene-ubap2a;gene-pak5;gene-tsc1a;gene-slc6a9;gene-tardbpb;gene-pak6b
biological process	metabolic process	7992	193	gene-ngfra;gene-usp44;gene-pdcd11;gene-brf1b;gene-LOC119911200;gene-acaa2;gene-nagpa;gene-LOC119910897;gene-prmt5;gene-tjp2a;gene-LOC119911031;gene-usp37;gene-pms2;gene-siah2l;gene-ftsj3;gene-lmtk2;gene-LOC119886416;gene-abce1;gene-LOC119900495;gene-chm;gene-tfb2m;gene-LOC119917540;gene-riok1;gene-LOC119885765;gene-LOC119915295;gene-LOC119898336;gene-LOC119895411;gene-LOC119892010;gene-LOC1198912…
biological process	cellular process	12616	281	gene-LOC119899130;gene-lsm14aa;gene-akap12b;gene-pde12;gene-usp24;gene-LOC119914483;gene-wbp2;gene-tmem41b;gene-epor;gene-LOC119914777;gene-LOC119897772;gene-sdad1;gene-kcnab2a;gene-LOC119913027;gene-LOC119895494;gene-LOC119901956;NewGene_1872;gene-LOC119915000;gene-atp1b2b;gene-tsc1a;gene-nme4;gene-rbm26;gene-fcho1;gene-LOC119905024;gene-dhdds;gene-map2k7;gene-spega;gene-LOC119886292;gene-trim59…
biological process	reproductive process	1155	25	gene-ubap2a;gene-LOC119904608;gene-LOC119914280;gene-metap2a;gene-dgcr8;gene-ttpa;gene-msi1b;gene-stc2a;gene-LOC119886416;gene-cct4;gene-cct3;gene-tsc1a;gene-pms2;gene-tubgcp6;gene-utp18;gene-cct2;gene-LOC119892010;gene-polr1b;gene-alas2;gene-pum3;gene-LOC119911031;gene-snrpa1;gene-bysl;gene-mast1a;gene-trim36
biological process	biological adhesion	661	11	gene-amigo1;gene-LOC119906548;NewGene_3049;gene-LOC119904608;gene-unc5db;gene-cdh19;gene-tsc1a;gene-pcdh7a;gene-ncam1b;gene-tjp2a;gene-bysl
biological process	signaling	4329	55	gene-ddx5;gene-map3k2;gene-pak5;gene-tsc1a;gene-fcho1;gene-gsc;gene-stc2a;gene-asb2a.2;gene-ndrg2;gene-prex1;gene-zgc:55558;gene-cbl;gene-LOC119902402;gene-fzd5;gene-LOC119896612;gene-LOC119904608;gene-LOC119885604;gene-scn4ba;gene-LOC119885765;gene-akap12b;gene-mast1a;gene-letm1;gene-epor;gene-hdr;gene-LOC119918688;gene-si:ch73-335l21.1;gene-LOC119892010;gene-nms;gene-LOC119904112;gene-LOC119912…
biological process	multicellular organismal process	5127	95	gene-usp5;gene-LOC119891844;gene-acp6;gene-dmap1;gene-gorab;gene-scn4ba;NewGene_3049;gene-pum3;gene-utp18;gene-rttn;gene-LOC119910415;gene-asb2a.2;gene-stc2a;gene-dub;gene-ddx5;gene-LOC119904608;gene-LOC119914280;gene-ncdn;gene-nfil3-5;gene-zdhhc18b;gene-LOC119896612;gene-ubap2a;gene-slc4a1a;gene-auts2a;gene-ttpa;gene-amigo1;gene-dgcr8;gene-cbl;gene-bysl;gene-snrpa1;gene-tardbpb;gene-pak6b;gene-L…
biological process	developmental process	4512	89	gene-fus;gene-alas2;gene-xpa;gene-polr1b;gene-sec23b;gene-slc25a37;gene-LOC119895611;gene-pak6b;gene-tardbpb;gene-bysl;gene-snrpa1;gene-msi1b;gene-fuz;gene-LOC119903259;gene-mettl16;gene-slitrk4;gene-igdcc4;gene-unc5db;gene-cad;gene-LOC119905131;gene-rttn;gene-utp18;gene-pum3;NewGene_3049;gene-gorab;gene-dmap1;gene-acp6;gene-LOC119891844;gene-usp5;gene-cbl;gene-dgcr8;gene-amigo1;gene-ttpa;gene-au…
biological process	growth	394	7	gene-ddx5;gene-dgcr8;gene-fus;gene-xpa;gene-auts2a;gene-mpp6b;gene-LOC119885882
biological process	locomotion	1121	18	gene-ncam1b;gene-mast1a;gene-ngfra;gene-pak6b;gene-tmem41b;gene-tardbpb;gene-LOC119892010;gene-pum3;gene-atp1b2b;gene-nfasca;NewGene_3049;gene-pak5;gene-unc5db;gene-hoxb8a;gene-auts2a;gene-LOC119904608;gene-myo5aa;gene-crmp1
biological process	single-organism process	11120	197	gene-siah2l;gene-pms2;gene-LOC119891518;gene-ipo4;gene-abce1;gene-hoxb8a;gene-LOC119886416;gene-chm;gene-LOC119917540;gene-hoxb4a;gene-nagpa;gene-acaa2;gene-ngfra;gene-tjp2a;gene-ncam1b;gene-cahz;gene-LOC119911031;gene-homer3b;gene-nfasca;gene-pak5;gene-gsc;gene-LOC119902402;gene-abcd3a;gene-LOC119905414;gene-LOC119883089;gene-metap2a;gene-crmp1;gene-LOC119893514;gene-nme6;gene-LOC119885765;gene-…
biological process	rhythmic process	190	7	gene-nms;gene-ngfra;gene-LOC119883089;gene-ddx5;gene-nfil3-5;gene-LOC119911031;gene-npas2
biological process	response to stimulus	6194	97	gene-fus;gene-alas2;gene-xpa;gene-smad2;gene-dot1l;gene-LOC119895611;gene-npas2;gene-pak6b;gene-LOC119898041;gene-pde10a;gene-bysl;gene-fam13b;gene-snrpa1;gene-pprc1;gene-msi1b;gene-LOC119903259;gene-LOC119910023;gene-ncbp3;gene-LOC119883539;gene-ptpn13;gene-LOC119899212;gene-LOC119886455;gene-slc6a9;gene-LOC119889655;gene-tbl2;gene-LOC119902333;gene-unc5db;gene-ints6;gene-LOC119904112;NewGene_30…
biological process	localization	4531	94	gene-xpa;gene-LOC119911269;gene-alas2;gene-LOC119884060;gene-sec23b;gene-LOC119891526;gene-slc25a37;gene-LOC119888308;gene-pak6b;gene-hebp2;gene-LOC119898041;gene-LOC119886455;gene-mfsd3;gene-slc6a9;gene-slc35b4;gene-ddx42;gene-cct3;gene-slc25a36a;gene-pum3;gene-LOC119897546;gene-LOC119904112;gene-LOC119916421;NewGene_3049;gene-LOC119890901;gene-scn4ba;gene-nup93;gene-LOC119891468;gene-ttpa;gene-…
biological process	multi-organism process	1325	24	gene-trim36;gene-ngfra;gene-mast1a;gene-bysl;gene-snrpa1;gene-LOC119911031;gene-pum3;gene-alas2;gene-polr1b;gene-LOC119892010;gene-utp18;gene-cct2;gene-tsc1a;gene-ddx5;gene-cct3;gene-cct4;gene-stc2a;gene-msi1b;gene-ncbp3;gene-dgcr8;gene-metap2a;gene-LOC119904608;gene-LOC119914280;gene-ubap2a
biological process	biological regulation	9822	170	gene-gls2b;gene-LOC119885882;gene-prpf19;gene-fzd5;gene-fcho1;gene-ndrg2;gene-LOC119891792;gene-tmem198b;gene-tsc1a;gene-atp1b2b;gene-LOC119895494;gene-kcnab2a;gene-LOC119913027;gene-npm1a;gene-epor;gene-letm1;gene-LOC119895022;gene-wbp2;gene-pde12;gene-ccnh;gene-akap12b;gene-mast1a;gene-LOC119911342;gene-zfpm1;gene-myo5aa;gene-zmym2;gene-mpp6b;gene-cct4;gene-tfr1b;gene-si:dkey-230p4.1;gene-LOC11…
biological process	cellular component organization or biogenesis	4190	107	gene-myo5aa;gene-tfb2m;gene-LOC119892187;gene-LOC119906548;gene-zmym2;gene-mpp6b;gene-abce1;gene-LOC119886416;gene-ftsj3;gene-si:dkey-230p4.1;gene-mpp5b;gene-tubb1;gene-nfasca;gene-LOC119914074;gene-tacc3;gene-acacb;gene-heatr3;gene-LOC119911031;gene-trim59;gene-ncam1b;gene-tjp2a;gene-prmt5;gene-nagpa;gene-brf1b;gene-acaa2;gene-ngfra;gene-LOC119893514;gene-cct5;gene-crmp1;gene-LOC119883089;gene-L…
biological process	cell aggregation	16	0	--
biological process	detoxification	72	0	--
biological process	presynaptic process involved in chemical synaptic transmission	93	1	gene-letm1
