# Supplementary material for: Transcriptome Analysis of Environmental Adaptation of Largemouth Bass (Micropterus salmonides)
Source: Genes (Basel). 2025 Feb 24;16(3):267. doi: 10.3390/genes16030267 (PMC11942557; doi:10.3390/genes16030267)
Supplement: Supplementary file 1 [file genes-16-00267-s001.zip › Supplementary Files/Table S3.Downregulated DEGs GO enrichment in female group.xlsx]

## Sheet: HZ-F_vs_XT-F.GO_enrichment.stat
#GO_classify1	GO_classify2	All	DE	DE_ID
#Total_gene		23977	985	--
cellular component	extracellular region	1528	157	gene-frzb;gene-LOC119905009;NewGene_3105;gene-LOC119884601;gene-c1qtnf6b;gene-mmp23bb;gene-plbd1;gene-LOC119917609;gene-c1qtnf5;gene-loxa;gene-LOC119912643;gene-cspg5a;gene-LOC119905600;gene-ecm2;gene-LOC119915906;gene-LOC119893453;gene-sema3e;NewGene_3263;gene-LOC119893861;gene-LOC119885830;gene-fgf16;gene-col22a1;gene-egfl7;gene-LOC119914512;gene-mfap2;gene-LOC119915899;gene-mmp14b;gene-pcsk5b;…
cellular component	cell	11016	388	gene-LOC119907856;gene-LOC119912643;gene-cspg5a;gene-LOC119908681;gene-akap6;gene-rgmb;gene-LOC119905600;gene-arpc1b;gene-tnmd;gene-srpx;gene-znf366;gene-galnt16;gene-pkig;gene-sox11b;gene-adcy5;gene-cacnb3b;gene-LOC119893412;gene-epoa;gene-LOC119886581;gene-LOC119910579;gene-LOC119896060;gene-c7a;gene-LOC119912100;gene-ccdc69;gene-col1a1a;gene-nfatc4;gene-LOC119915949;gene-LOC119918304;gene-tp53…
cellular component	nucleoid	23	1	gene-hsd17b10
cellular component	membrane	8691	322	gene-calcrl2;gene-gpr63;gene-b4galt3;gene-LOC119900661;gene-LOC119895843;gene-LOC119914636;gene-loxl3b;gene-qsox1;gene-ucp2;gene-LOC119916298;gene-LOC119893645;gene-colec12;gene-LOC119883043;gene-cnksr2a;gene-atp2b2;gene-mgst3a;gene-cant1a;gene-gyg2;gene-ptpn3;gene-LOC119886768;gene-si:dkey-261h17.1;gene-LOC119912423;gene-atp2a2a;gene-hhipl1;gene-LOC119916242;NewGene_3466;gene-sgce;gene-LOC119902…
cellular component	cell junction	513	21	gene-egfl7;gene-LOC119891164;gene-gja2;gene-LOC119900503;gene-dbn1;gene-thbs4b;gene-LOC119905641;gene-LOC119894106;gene-si:dkey-71d15.2;gene-ddr2a;gene-kaznb;gene-LOC119890829;gene-akap6;gene-LOC119912904;gene-LOC119912100;gene-cav1;gene-rassf8b;gene-pvrl2l;gene-rangrf;gene-LOC119883918;gene-fndc1
cellular component	membrane-enclosed lumen	2529	87	gene-kaznb;gene-siva1;gene-ogna;gene-prrx1b;gene-LOC119903541;gene-epm2a;gene-cep290;gene-LOC119892358;gene-col6a1;gene-LOC119905641;NewGene_1183;gene-nelfa;gene-dnajb4;gene-LOC119899726;gene-abhd14b;gene-thrap3a;NewGene_1828;gene-col7a1;gene-LOC119883094;gene-LOC119905336;gene-ldha;gene-LOC119903684;gene-col16a1;gene-espl1;gene-ak3;gene-LOC119916347;gene-LOC119884836;gene-LOC119904231;gene-LOC11…
cellular component	macromolecular complex	3821	131	gene-LOC119894106;gene-tp63;gene-LOC119894760;gene-LOC119908682;gene-klhl23;gene-nfatc4;gene-col1a1a;gene-LOC119912100;gene-LOC119882173;gene-LOC119910880;gene-c7a;gene-LOC119886581;gene-LOC119896060;gene-LOC119910579;gene-armc7;gene-LOC119896606;gene-cacnb3b;gene-ndufa3;gene-c1qtnf6b;gene-LOC119907182;gene-marcksa;NewGene_3105;gene-wdr35;gene-LOC119903447;gene-arpc1b;gene-LOC119905600;gene-LOC11…
cellular component	organelle	8231	286	gene-ucp2;gene-LOC119909129;gene-LOC119914636;gene-smyd2a;gene-atp2b2;gene-hlx1;gene-colec12;gene-lmnb1;gene-ptpn3;gene-cant1a;gene-irx3a;gene-gpr63;gene-nit2;gene-usf2;gene-psma6l;gene-ggcx;gene-LOC119907843;gene-LOC119903681;gene-LOC119894892;gene-LOC119893803;gene-sh2d5;gene-hoga1;gene-LOC119916242;gene-atp2a2a;gene-cdc37l1;gene-LOC119893691;gene-capn3b;gene-LOC119897617;gene-trak2;gene-si:ch7…
cellular component	other organism	186	6	gene-esrrgb;gene-esrrb;gene-rxraa;gene-nr4a1;gene-LOC119896128;gene-LOC119908681
cellular component	other organism part	186	6	gene-nr4a1;gene-LOC119908681;gene-LOC119896128;gene-esrrb;gene-esrrgb;gene-rxraa
cellular component	extracellular region part	826	102	gene-tsku;gene-LOC119905009;NewGene_3105;gene-LOC119886739;gene-lrrc17;gene-loxl1;gene-LOC119897617;gene-plbd1;gene-si:ch211-79m20.1;gene-mmp23bb;gene-loxa;gene-sparc;gene-LOC119912643;gene-LOC119912960;gene-LOC119905600;gene-LOC119900507;gene-LOC119888966;gene-LOC119906200;gene-twsg1a;gene-LOC119885830;gene-LOC119893861;gene-sema3e;gene-LOC119915906;gene-LOC119893453;gene-ecm2;gene-itm2ca;gene-m…
cellular component	organelle part	5343	187	gene-cspg5a;gene-LOC119883918;gene-LOC119912643;gene-LOC119886121;gene-LOC119887452;gene-ephx5;gene-arpc1b;gene-LOC119905600;gene-akap6;gene-LOC119896128;gene-LOC119908681;gene-LOC119907182;gene-pfkfb2b;gene-marcksa;gene-creb3l1;gene-galnt16;gene-LOC119905009;gene-wdr35;gene-tnmd;gene-ndufa3;gene-abhd17b;gene-pld1a;gene-dgat2;gene-LOC119907041;gene-pigx;gene-LOC119915949;gene-LOC119918304;gene-nf…
cellular component	membrane part	7190	261	gene-tmem198a;gene-LOC119893522;gene-tomm7;gene-shisa3;gene-LOC119896760;gene-si:ch211-167b20.8;gene-faxdc2;gene-LOC119914916;gene-kcnc4;gene-fzd9b;gene-LOC119908809;gene-fam20ca;gene-LOC119914289;gene-nt5c3a;gene-sypl1;gene-lrrc8c;NewGene_3648;gene-LOC119901010;gene-olfml2bb;gene-cav2;gene-LOC119910752;gene-erg28;gene-lpar2a;gene-asah2;gene-kcna1a;gene-dtna;gene-LOC119890340;gene-scn2b;gene-LOC1…
cellular component	synapse part	508	11	gene-olfml2bb;gene-marcksa;gene-atp2b2;gene-sh2d5;gene-LOC119901111;gene-LOC119894106;gene-abhd17b;gene-sypl1;gene-dbn1;gene-LOC119896060;NewGene_1183
cellular component	cell part	11016	388	gene-haus5;gene-LOC119917303;gene-col6a1;gene-cep290;gene-LOC119904969;gene-pknox2;gene-LOC119886745;gene-LOC119892249;gene-LOC119914490;gene-LOC119891892;gene-LOC119895379;gene-LOC119891829;gene-LOC119902217;gene-LOC119906277;gene-atp1b2a;gene-desma;gene-tmsb4x;NewGene_1828;gene-krt15;gene-pln;gene-LOC119899185;gene-flr;gene-dnajb4;gene-nelfa;gene-p2ry10;gene-LOC119918348;gene-cdh11;gene-LOC1198…
cellular component	synapse	643	17	gene-LOC119896060;gene-dtna;gene-sh2d5;NewGene_3618;gene-atp2b2;gene-LOC119891164;NewGene_1183;gene-LOC119894106;gene-thbs4b;gene-abhd17b;gene-sypl1;gene-mgll;gene-dbn1;gene-LOC119901111;gene-olfml2bb;gene-enpp1;gene-marcksa
cellular component	supramolecular complex	543	41	gene-LOC119893218;gene-nes;gene-myl2a;gene-LOC119903684;gene-LOC119915900;gene-iffo1b;gene-dynll1;gene-marcksa;gene-LOC119918348;gene-LOC119915887;NewGene_2307;gene-LOC119904231;gene-LOC119893691;gene-LOC119915894;gene-LOC119886121;gene-clmpb;gene-LOC119883918;gene-LOC119905733;gene-col11a1a;gene-LOC119894638;gene-LOC119883979;gene-nuak1b;gene-LOC119907843;gene-LOC119912908;gene-LOC119916127;gene…
molecular function	transcription factor activity, protein binding	360	9	gene-thrap3a;gene-nfatc4;gene-aebp1a;gene-cbfa2t2;gene-znf366;gene-prrx1b;gene-LOC119899726;gene-lmo4a;gene-tp53inp1
molecular function	nucleic acid binding transcription factor activity	1077	35	gene-tp63;gene-esrrgb;gene-LOC119893551;gene-LOC119897990;gene-hoxa9a;gene-usf2;gene-prrx1b;gene-LOC119916079;gene-irf1b;gene-nfatc4;gene-LOC119918304;gene-aebp1a;gene-irf9;gene-nr4a1;gene-runx1;gene-LOC119895379;gene-znf831;gene-cebpa;gene-foxc1a;gene-dbpa;gene-znf532;gene-irf7;gene-znf618;gene-sox11b;gene-creb3l1;gene-znf366;gene-znf710a;gene-rxraa;gene-myog;gene-sox9a;gene-bnc2;gene-esrrb;gene…
molecular function	catalytic activity	6885	334	gene-hoga1;gene-hhipl1;gene-atp2a2a;gene-LOC119916242;NewGene_3466;gene-loxl1;gene-si:ch211-93g23.2;gene-bdh2;gene-LOC119915637;gene-LOC119902613;gene-capn3b;gene-trak2;gene-dusp10;gene-arl6;gene-LOC119907395;gene-gpib;gene-agmat;gene-txndc17;gene-psma6l;gene-dhrs7cb;NewGene_2955;gene-LOC119907843;gene-ggcx;gene-dusp8a;gene-gng2;gene-LOC119915585;gene-LOC119903681;gene-p3h1;gene-LOC119893803;gene…
molecular function	signal transducer activity	1754	53	gene-il6r;gene-lpar4;gene-gpr63;gene-ptch1;gene-LOC119914512;gene-LOC119903610;gene-calcrl2;gene-krt94;gene-LOC119906198;gene-nbl1;gene-flt4;gene-sh2d3ca;gene-epha4b;gene-ntsr1;gene-adora2b;gene-nr4a1;gene-efemp1;gene-LOC119909085;gene-thrap3a;gene-LOC119914916;gene-LOC119915012;gene-kitlga;gene-si:ch211-251b21.1;gene-colec12;gene-LOC119897135;gene-met;gene-p2ry10;gene-fzd9b;gene-oxtr;NewGene_346…
molecular function	structural molecule activity	579	35	gene-col7a1;gene-krt15;gene-col1a1a;gene-col1a1b;gene-emilin2a;gene-col2a1b;gene-LOC119901832;gene-nid2a;gene-krt94;gene-LOC119894106;gene-LOC119916127;gene-lamc3;gene-col1a2;gene-akap6;gene-col5a1;gene-cav1;gene-nuak1b;gene-col5a2a;gene-LOC119895086;gene-dtna;gene-LOC119904913;gene-elna;gene-col11a1a;gene-LOC119886711;gene-LOC119889964;gene-mrps15;gene-dcn;gene-LOC119904231;gene-LOC119890594;gen…
molecular function	transporter activity	1505	33	gene-aqp4;gene-LOC119886739;gene-mfsd1l;gene-kcnj2a;gene-LOC119883469;gene-atp2a2a;gene-LOC119887452;gene-kcna1a;gene-rangrf;gene-dtna;gene-cngb3.1;gene-LOC119893803;gene-LOC119882630;gene-kcne4;gene-LOC119895272;gene-LOC119888640;gene-atp6v0a2a;gene-LOC119898469;gene-zgc:158482;gene-LOC119898986;gene-slco2b1;gene-LOC119892249;gene-LOC119895993;gene-atp5po;gene-slc43a1a;gene-cacnb3b;gene-LOC11989…
molecular function	binding	13294	522	gene-LOC119895560;gene-ddr2a;NewGene_2953;gene-LOC119905009;gene-marcksa;gene-LOC119884601;gene-pfkfb2b;gene-LOC119896128;gene-LOC119897089;gene-LOC119901376;gene-ckmt2a;gene-snx33;gene-esrrgb;gene-ak1;gene-rims4;gene-mgll;gene-ecm2;gene-tmsb2;gene-si:dkey-71d15.2;gene-klhl23;gene-capgb;gene-alpk3b;gene-fgf16;gene-LOC119882173;gene-si:ch211-117k10.3;gene-LOC119910536;gene-mmp14a;gene-LOC119915927…
molecular function	electron carrier activity	63	2	gene-LOC119893803;gene-LOC119895086
molecular function	morphogen activity	2	1	gene-nbl1
molecular function	antioxidant activity	63	6	gene-LOC119914980;gene-txndc17;gene-tp53inp1;gene-LOC119898982;gene-sod1;gene-gpx8
molecular function	metallochaperone activity	6	0	--
molecular function	protein tag	4	0	--
molecular function	chemoattractant activity	8	2	gene-cxcl12a;gene-LOC119893453
molecular function	translation regulator activity	31	0	--
molecular function	chemorepellent activity	3	0	--
molecular function	molecular transducer activity	1782	59	gene-hhipl1;NewGene_3466;gene-p2ry10;gene-fzd9b;gene-oxtr;gene-kcnj2a;gene-tsku;gene-s1pr5b;gene-LOC119914380;gene-LOC119897434;gene-ddr2a;gene-loxl2a;gene-LOC119906023;gene-LOC119901499;NewGene_3648;gene-LOC119912599;gene-ackr3b;gene-LOC119912031;gene-rxraa;gene-antxr1a;gene-LOC119888247;gene-LOC119912904;gene-lpar2a;gene-nrg2a;gene-esrrb;gene-LOC119916475;gene-LOC119913984;gene-fzd1;gene-loxl2b…
molecular function	toxin activity	1	0	--
molecular function	molecular function regulator	1251	58	gene-serpinh1b;gene-LOC119898157;gene-LOC119893453;gene-nbl1;gene-lxn;gene-triob;gene-sh2d3ca;gene-camk2n1a;NewGene_1183;gene-rgs3a;gene-gpsm2;gene-anos1b;gene-LOC119890527;gene-LOC119895993;gene-LOC119888099;gene-LOC119882385;gene-LOC119914512;gene-wfdc1;gene-epoa;gene-podn;gene-kitlga;gene-serpinf1;gene-pln;gene-arhgef16;gene-ptpn3;gene-dnajb4;gene-col7a1;gene-LOC119893672;gene-anxa1a;gene-LOC1…
biological process	reproduction	1174	36	gene-capn3b;gene-LOC119884836;gene-si:ch211-79m20.1;gene-rhbdl3;gene-espl1;gene-cxcl12a;gene-LOC119888589;gene-col16a1;gene-LOC119902139;gene-LOC119895121;gene-trak2;gene-tnc;gene-LOC119912904;gene-rbfox1;gene-map2k6;gene-pvrl2l;gene-LOC119902216;gene-hsd17b10;gene-LOC119883918;gene-nrg2a;NewGene_1183;gene-dbn1;gene-krt94;gene-pcsk5b;gene-LOC119914512;gene-tp63;gene-triob;gene-hoxa9a;gene-bmp1a;g…
biological process	cell killing	35	1	gene-LOC119896606
biological process	immune system process	1294	47	gene-LOC119914380;gene-LOC119897434;gene-cxcl12a;gene-ak3;gene-lrrc17;gene-pld1a;gene-LOC119912423;gene-LOC119884836;gene-bdh2;gene-si:ch211-79m20.1;gene-LOC119900503;gene-fzd9b;gene-thbs1b;NewGene_3618;gene-LOC119907856;gene-si:dkeyp-92c9.2;gene-LOC119912960;gene-zgc:158482;gene-arpc1b;gene-LOC119897089;gene-LOC119908249;gene-map2k6;gene-cav1;gene-tkfc;gene-nit2;gene-hoxa9a;gene-twsg1a;gene-siva…
biological process	behavior	632	30	gene-triob;gene-twsg1a;gene-rhbdl3;gene-LOC119901111;gene-epm2a;gene-abhd17b;gene-thbs4b;gene-LOC119894106;gene-LOC119914512;gene-capn3b;gene-LOC119891164;NewGene_1183;gene-LOC119895993;gene-fzd9b;gene-thbs1b;gene-atp2b2;gene-neurl1b;gene-nrg2a;gene-sparc;gene-serpinf1;gene-LOC119907856;gene-dtna;gene-ptpn3;gene-si:dkeyp-92c9.2;gene-LOC119902856;gene-map2k6;gene-rbfox1;gene-lamb1a;gene-zgc:162707…
biological process	metabolic process	7992	352	gene-akr1b1.1;gene-LOC119913181;gene-met;gene-epoa;gene-LOC119889853;gene-LOC119916450;gene-col1a1a;gene-LOC119915949;gene-LOC119918304;gene-nfatc4;gene-c7a;gene-LOC119912100;gene-LOC119915526;gene-LOC119893861;gene-tp53inp1;gene-hoxc9a;gene-LOC119914512;gene-tp63;gene-pcsk5b;gene-mmp14b;gene-LOC119903905;gene-camk2b1;gene-cspg5a;gene-dhrs3b;gene-LOC119913984;gene-LOC119912643;gene-LOC119907856;g…
biological process	cellular process	12616	494	gene-atp5po;gene-thbs4b;gene-stab1;gene-pdcd2l;gene-ano6;gene-ift52;NewGene_1183;gene-stk17a;gene-spata18;gene-LOC119916063;gene-rbm41;gene-hoxa9a;gene-LOC119906198;gene-nbl1;gene-prrx1b;gene-aebp1a;gene-trim2a;gene-b4galnt1b;gene-trib2;gene-LOC119909085;gene-LOC119886910;gene-col7a1;gene-nr4a1;gene-si:ch211-251b21.1;gene-LOC119915475;gene-LOC119908931;gene-LOC119904964;gene-ak3;NewGene_2307;gene…
biological process	reproductive process	1155	36	gene-capn3b;gene-LOC119884836;gene-si:ch211-79m20.1;gene-LOC119902139;gene-LOC119895121;gene-trak2;gene-rhbdl3;gene-espl1;gene-cxcl12a;gene-col16a1;gene-LOC119888589;gene-map2k6;gene-tnc;gene-LOC119912904;gene-rbfox1;gene-hsd17b10;gene-LOC119883918;gene-nrg2a;gene-pvrl2l;gene-LOC119902216;gene-pcsk5b;gene-krt94;gene-dbn1;gene-tp63;gene-LOC119914512;NewGene_1183;gene-triob;gene-hoxa9a;gene-bmp1a;g…
biological process	biological adhesion	661	49	gene-LOC119905950;gene-adamts12;gene-tnc;gene-LOC119912904;gene-sned1;gene-rgmb;gene-LOC119883979;gene-LOC119902896;gene-ncam1a;gene-sparc;gene-pvrl2l;gene-itga11b;gene-LOC119901376;gene-LOC119889964;gene-thbs1b;gene-LOC119892506;gene-LOC119890594;gene-zmp:0000000846;gene-LOC119891164;gene-lyve1a;gene-cdh11;gene-ddr2a;gene-col16a1;gene-rhbdl3;gene-LOC119888476;gene-cercam;gene-ncam3;gene-arvcfb;g…
biological process	signaling	4329	144	gene-LOC119915012;gene-znf831;gene-colec12;gene-LOC119909129;gene-efemp1;gene-arhgap22;gene-LOC119882121;gene-flt4;gene-LOC119901111;gene-epha4b;gene-sh2d3ca;gene-twsg1a;gene-gpr63;gene-rgs3a;gene-fgf18a;gene-nid2a;gene-calcrl2;gene-pak1;gene-pvrl2l;gene-gng2;gene-uacab;gene-LOC119888247;gene-antxr1a;gene-LOC119891489;gene-rcan3;gene-map2k6;gene-LOC119901499;gene-txndc17;gene-tsku;gene-LOC1199156…
biological process	multicellular organismal process	5127	236	gene-camk1da;gene-LOC119914980;gene-scinla;gene-pvrl2l;gene-p3h1;gene-sparc;gene-hsd17b10;gene-bnc2;gene-chrdl2;gene-LOC119898469;gene-LOC119900507;gene-map2k6;gene-LOC119907843;gene-ggcx;gene-LOC119901599;gene-LOC119886739;gene-myf5;gene-tsku;gene-trak2;gene-LOC119900503;gene-si:ch211-79m20.1;gene-bdh2;gene-dcn;gene-capn3b;gene-crispld2;gene-LOC119882174;gene-lrrc17;gene-LOC119886359;NewGene_346…
biological process	developmental process	4512	225	gene-LOC119908931;gene-LOC119913030;gene-tgfbi;gene-cebpa;gene-cnpy1;gene-serpinf1;gene-LOC119914916;gene-crip1;gene-LOC119909085;gene-trim69;gene-trim2a;gene-aebp1a;gene-col7a1;gene-ecrg4a;gene-LOC119886910;gene-lamb1a;gene-hoxa9a;gene-kaznb;gene-triob;gene-rbm41;gene-carhsp1;gene-lamc3;gene-ogna;gene-serpinh1b;gene-prrx1b;gene-LOC119913020;gene-nbl1;gene-krt94;gene-ndrg4;gene-atp5po;gene-thbs4b…
biological process	growth	394	25	gene-ptpn3;gene-thbs1b;gene-tmem59l;gene-bnc2;gene-lamb1a;gene-LOC119912904;gene-anxa1a;gene-myog;gene-tnc;gene-gpc4;gene-LOC119897089;gene-ggcx;gene-cxcl12a;gene-ddr2a;gene-serpinh1b;gene-LOC119882570;gene-inhbaa;gene-fzd9b;gene-LOC119882172;gene-dcn;gene-LOC119894106;gene-LOC119912637;gene-LOC119888099;gene-ndrg4;gene-mustn1a
biological process	locomotion	1121	59	gene-LOC119891164;gene-capn3b;gene-LOC119890594;gene-LOC119900503;gene-si:ch211-79m20.1;gene-cdh11;NewGene_3466;gene-pld1a;gene-LOC119886739;gene-rhbdl3;gene-cxcl12a;gene-ddr2a;gene-olfml2bb;gene-LOC119912904;gene-sema3fa;gene-adamts12;gene-cav1;gene-LOC119902485;gene-LOC119883979;gene-LOC119898695;gene-LOC119887452;gene-si:dkeyp-92c9.2;gene-LOC119902216;gene-thbs1b;gene-LOC119889964;gene-nrg2a;g…
biological process	single-organism process	11120	487	gene-wdr35;gene-hspb1;gene-crtac1a;gene-ddr2a;gene-creb3l1;gene-marcksa;gene-gldc;gene-pfkfb2b;gene-LOC119905009;gene-LOC119891066;gene-plbd1;gene-LOC119895560;gene-abhd17b;gene-pld1a;gene-LOC119883469;gene-LOC119898695;gene-LOC119887452;gene-LOC119916475;gene-pitx2;gene-cfl1l;gene-LOC119883918;NewGene_356;gene-mlsl;gene-sema3fa;gene-LOC119897089;gene-LOC119893453;gene-parp3;gene-LOC119915906;gen…
biological process	rhythmic process	190	7	gene-kitlga;gene-LOC119884836;gene-LOC119895993;gene-zgc:162707;gene-bnc2;gene-LOC119909129;gene-thrap3a
biological process	response to stimulus	6194	248	gene-LOC119895086;gene-dtna;gene-si:dkeyp-92c9.2;gene-col11a1a;gene-elna;gene-pcsk9;gene-lpar2a;gene-LOC119904461;gene-adamts12;gene-LOC119909679;gene-rxraa;gene-ackr3b;gene-nuak1b;gene-LOC119903684;NewGene_3648;gene-col16a1;gene-cnpy2;gene-enpp1;gene-LOC119882570;gene-pfkmb;gene-olfml2bb;NewGene_2307;gene-LOC119904231;gene-LOC119915887;gene-fzd9b;gene-LOC119885960;gene-mustn1a;gene-xrra1;gene-po…
biological process	localization	4531	155	gene-LOC119894106;gene-tp63;gene-LOC119914512;gene-rims4;gene-pcsk5b;gene-snx33;gene-LOC119895057;gene-rims3;gene-LOC119893861;gene-LOC119898986;gene-LOC119893453;NewGene_3263;gene-si:dkey-71d15.2;gene-mmp14a;gene-col1a1a;gene-LOC119918304;gene-LOC119910579;gene-LOC119896060;gene-LOC119910880;gene-phldb2a;gene-neurl1b;gene-LOC119897135;gene-met;gene-cacnb3b;gene-LOC119896606;gene-pld1a;gene-LOC11…
biological process	multi-organism process	1325	47	gene-kitlga;gene-epoa;gene-LOC119896606;gene-leap2;gene-neurl1b;gene-LOC119882173;gene-LOC119909129;gene-LOC119918304;gene-ccdc80;gene-LOC119914636;gene-siva1;gene-usf2;gene-hoxa9a;gene-bmp1a;NewGene_1183;gene-LOC119893586;gene-stab1;gene-dbn1;gene-pcsk5b;gene-krt94;gene-LOC119914512;gene-tp63;gene-sparc;gene-pvrl2l;gene-LOC119902216;gene-LOC119883918;gene-nrg2a;gene-LOC119912904;gene-cav1;gene-r…
biological process	biological regulation	9822	385	gene-nuak1b;gene-LOC119909679;gene-pros1;gene-adamts12;gene-lpar2a;gene-pcsk9;gene-elna;gene-ucmaa;gene-si:dkeyp-92c9.2;gene-ches1;gene-scn2b;gene-dtna;gene-kcna1a;gene-LOC119902856;gene-scara5;gene-phlda2;gene-LOC119895086;gene-znf532;gene-fzd9b;gene-LOC119915887;gene-olfml2bb;gene-col16a1;gene-cnpy2;gene-LOC119903684;NewGene_3648;gene-LOC119884125;gene-thrap3a;gene-LOC119890118;gene-lamb1a;gene…
biological process	cellular component organization or biogenesis	4190	181	gene-LOC119916127;gene-LOC119914355;gene-LOC119900661;gene-nid2a;gene-efemp2a;gene-ptpn3;gene-ognb;gene-colec12;gene-atp2b2;gene-golga7ba;gene-smyd2a;gene-tmem141;gene-LOC119914636;gene-gpc4;gene-LOC119909129;gene-LOC119886739;gene-LOC119890758;gene-trak2;gene-tsku;gene-si:ch211-79m20.1;gene-LOC119900503;gene-LOC119882174;NewGene_3466;gene-LOC119894953;gene-sparc;gene-pvrl2l;gene-hsd17b10;gene-LO…
biological process	cell aggregation	16	3	gene-col11a1a;gene-LOC119909085;gene-bmp1a
biological process	detoxification	72	7	gene-sod1;gene-LOC119905600;gene-gpx8;gene-LOC119914980;gene-txndc17;gene-tp53inp1;gene-LOC119898982
biological process	presynaptic process involved in chemical synaptic transmission	93	0	--
