# Supplementary material for: Transcriptome Analysis of Environmental Adaptation of Largemouth Bass (Micropterus salmonides)
Source: Genes (Basel). 2025 Feb 24;16(3):267. doi: 10.3390/genes16030267 (PMC11942557; doi:10.3390/genes16030267)
Supplement: Supplementary file 1 [file genes-16-00267-s001.zip › Supplementary Files/Table S4.Upregulated DEGs GO enrichment in male group.xlsx]

## Sheet: HZ-M_vs_XT-M.GO_enrichment.stat
#GO_classify1	GO_classify2	All	DE	DE_ID
#Total_gene		23977	482	--
cellular component	extracellular region	1528	17	gene-mmp9;gene-llgl2;gene-LOC119897764;gene-LOC119896344;gene-lpl;gene-plin2;gene-LOC119909830;gene-LOC119891844;gene-LOC119896618;gene-ptprz1a;gene-ngfra;gene-bmp16;gene-hspa5;gene-scube1;gene-LOC119897763;gene-tgfb3;gene-klhl2
cellular component	cell	11016	267	gene-cct4;gene-LOC119914080;gene-fcf1;gene-tfr1b;gene-LOC119901956;gene-tfb2m;gene-LOC119906548;gene-selenoo1;gene-LOC119911031;gene-pdcd11;gene-ngfra;gene-phb;gene-LOC119883089;gene-LOC119887120;gene-retsat;gene-LOC119882591;gene-hprt1l;gene-LOC119911342;gene-LOC119882997;gene-tent5c;gene-kcnab2a;gene-nfs1;gene-tti2;gene-snrpa1;gene-dgcr8;gene-hexim1;gene-luzp1;gene-amigo1;gene-nop53;gene-nmt1a;…
cellular component	nucleoid	23	4	gene-hadhb;gene-LOC119902034;gene-LOC119901956;gene-acadvl
cellular component	membrane	8691	152	gene-ptprz1a;gene-pgap1;gene-slc25a36a;gene-LOC119900704;gene-si:ch211-210c8.6;gene-relt;gene-LOC119895611;gene-slc23a2;gene-LOC119911374;gene-tlcd3a;gene-atp2a2b;gene-LOC119903298;gene-plin2;gene-clptm1;gene-LOC119884154;gene-LOC119916741;gene-tmem198b;gene-suco;gene-phf20a;gene-LOC119894940;gene-slc35b4;gene-ficd;gene-LOC119892449;gene-sec23a;gene-acacb;gene-LOC119918688;gene-LOC119892218;gene-…
cellular component	cell junction	513	9	gene-lasp1;gene-LOC119911014;gene-LOC119910898;gene-ddi2;gene-llgl2;gene-LOC119896612;gene-ngfra;gene-scn4ba;gene-LOC119900663
cellular component	membrane-enclosed lumen	2529	99	gene-LOC119902122;gene-LOC119904484;gene-acp6;gene-ddi2;gene-abce1;gene-LOC119907183;gene-gar1;gene-LOC119893165;gene-mak16;gene-LOC119895494;gene-polr3c;gene-pprc1;gene-calcoco2;gene-tlk2;gene-pno1;gene-ssu72;gene-LOC119896217;gene-LOC119881862;gene-utp18;gene-exosc6;gene-LOC119914074;gene-LOC119905690;gene-lonp1;gene-LOC119903298;gene-mybbp1a;gene-bysl;gene-esrrga;gene-atp2a2b;gene-ddx5;gene-rp…
cellular component	macromolecular complex	3821	87	gene-utp20;gene-LOC119915862;gene-LOC119893448;gene-usp3;gene-znf207b;gene-setd1a;gene-LOC119882591;gene-papss1;gene-LOC119910077;gene-tsc1a;gene-snrpa1;gene-dgcr8;gene-LOC119910121;gene-nfs1;gene-lpl;NewGene_486;gene-mrpl12;gene-bms1;gene-LOC119901956;gene-LOC119891502;gene-LOC119901312;gene-LOC119905295;gene-cct4;gene-fcf1;gene-tle3a;gene-sec23b;gene-sec24d;gene-rpl5a;gene-pank1a;gene-LOC119916…
cellular component	organelle	8231	209	gene-LOC119900704;gene-atad3;gene-pgap1;gene-bola3;gene-ftsj3;gene-LOC119895611;gene-relt;gene-sfmbt1;gene-LOC119903298;gene-esrrga;gene-atp2a2b;gene-ppargc1b;gene-LOC119915808;gene-LOC119884839;gene-mcrip2;gene-plin2;gene-LOC119891844;gene-prpf3;gene-ddx54;gene-suco;gene-wdr74;gene-pecr;gene-klhl2;gene-phf20a;gene-ciapin1;gene-gatc;gene-znf281a;gene-mlycd;gene-epc2;gene-sec23a;gene-acacb;gene-md…
cellular component	other organism	186	2	gene-LOC119915237;gene-LOC119895449
cellular component	other organism part	186	2	gene-LOC119895449;gene-LOC119915237
cellular component	extracellular region part	826	11	gene-klhl2;gene-tgfb3;gene-ptprz1a;gene-lpl;gene-LOC119897763;gene-scube1;gene-LOC119891844;gene-LOC119897764;gene-mmp9;gene-llgl2;gene-LOC119896344
cellular component	organelle part	5343	146	gene-LOC119914074;gene-lonp1;gene-LOC119881862;gene-LOC119896217;gene-dolpp1;gene-ssu72;gene-LOC119895494;gene-mak16;gene-polr3c;gene-LOC119893165;gene-LOC119918007;gene-calcoco2;gene-noa1;gene-pprc1;gene-abce1;gene-LOC119889003;gene-ddi2;gene-LOC119904484;gene-gar1;gene-polr1a;gene-wbp2;gene-LOC119913027;gene-timm10;gene-dnajc11a;gene-ddx42;gene-LOC119890066;gene-guf1;gene-pom121;gene-ebna1bp2;g…
cellular component	membrane part	7190	123	gene-LOC119892219;gene-rttn;gene-slc25a55a;gene-LOC119886013;gene-kcnv2a;gene-rpn2;gene-phb;gene-ngfra;gene-agpat9l;gene-stmp1;gene-vopp1;gene-pank1a;gene-sec23b;gene-LOC119895321;gene-sec24d;gene-LOC119900663;gene-LOC119893093;gene-LOC119914080;gene-psenen;gene-tfr1b;gene-pigc;gene-LOC119902055;gene-tmem120b;gene-LOC119915018;gene-mrpl12;gene-epor;gene-etfdh;gene-acsl1a;gene-lmbr1;gene-LOC119890…
cellular component	synapse part	508	8	gene-LOC119911031;gene-llgl2;gene-dgcr8;gene-LOC119885849;gene-ngfra;gene-ptprz1a;gene-LOC119904112;gene-slc6a9
cellular component	cell part	11016	267	gene-polr1a;gene-LOC119913027;gene-LOC119891526;gene-timm10;gene-dnajc11a;gene-ddx42;gene-LOC119890066;gene-bcl2l13;gene-pom121;gene-LOC119911845;gene-slc27a4;gene-LOC119900498;gene-LOC119895909;gene-LOC119889611;gene-rpp40;gene-ddx5;gene-pdxdc1;gene-b4galnt1a;gene-bysl;gene-nol10;gene-LOC119902034;gene-lasp1;gene-LOC119914074;gene-LOC119903814;gene-slco2a1;gene-LOC119881862;gene-LOC119896217;gen…
cellular component	synapse	643	8	gene-dgcr8;gene-LOC119911031;gene-llgl2;gene-LOC119885849;gene-ngfra;gene-ptprz1a;gene-LOC119904112;gene-slc6a9
cellular component	supramolecular complex	543	9	gene-LOC119895494;gene-LOC119893217;gene-tlk2;gene-bysl;gene-tubb1;gene-LOC119905295;gene-lasp1;gene-cct4;gene-hsp90aa1.1
molecular function	transcription factor activity, protein binding	360	11	gene-tfb2m;gene-pprc1;gene-sfmbt1;gene-znf281a;gene-wbp2;gene-LOC119883089;gene-LOC119899556;gene-tbx15;gene-ddx5;gene-ppargc1b;gene-LOC119907183
molecular function	nucleic acid binding transcription factor activity	1077	16	gene-fosl1a;gene-bola3;gene-nrf1;gene-hoxb8a;gene-LOC119902666;gene-stat4;gene-esrrga;gene-LOC119915237;gene-foxo3a;gene-znf281a;gene-phf20a;gene-LOC119912600;gene-LOC119895449;gene-LOC119898597;gene-tbx15;gene-nfil3-5
molecular function	catalytic activity	6885	175	gene-LOC119910533;gene-chpt1;gene-gfm1;gene-dolpp1;gene-ssu72;gene-ddx31;gene-LOC119908433;gene-gspt1l;gene-pdss1;gene-nagpa;gene-lonp1;gene-LOC119919216;gene-abce1;gene-ddi2;gene-sdr39u1;gene-LOC119888706;gene-LOC119895494;gene-polr3c;gene-LOC119918007;gene-LOC119892286;gene-noa1;gene-nudt3b;gene-LOC119919357;gene-ddx42;gene-LOC119882609;gene-guf1;gene-polr1a;gene-cpt1ab;gene-LOC119908005;gene-o…
molecular function	signal transducer activity	1754	10	gene-epor;gene-LOC119904112;gene-ptprz1a;gene-mapk12a;gene-mpl;gene-relt;gene-ngfra;gene-esrrga;gene-LOC119915237;gene-LOC119895449
molecular function	structural molecule activity	579	9	gene-isca1;gene-LOC119901312;gene-tubb1;gene-LOC119911014;gene-LOC119900663;gene-mrpl12;gene-pom121;gene-rpl5a;gene-pecr
molecular function	transporter activity	1505	31	gene-kcnab2a;gene-zgc:91890;gene-slc20a1a;gene-slc6a9;gene-rhd;gene-letm1;gene-LOC119891502;gene-LOC119891526;gene-slc25a37;gene-LOC119902055;gene-LOC119905690;gene-slc4a1a;gene-LOC119886649;gene-LOC119914080;gene-slc20a1b;gene-LOC119892218;gene-slc25a36a;gene-LOC119904112;gene-slc25a19;gene-slc27a4;gene-scn4ba;gene-slc23a2;gene-LOC119918007;gene-LOC119911845;gene-slc25a55a;gene-atp2a2b;gene-kcnv…
molecular function	binding	13294	279	gene-rnaseh2a;gene-endog;gene-hprt1l;gene-LOC119882591;gene-LOC119902293;gene-nt5c2b;gene-golga1;gene-ldlrap1a;gene-hexim1;gene-LOC119898067;gene-dgcr8;gene-rad54l2;gene-snrpa1;gene-LOC119918974;gene-nfs1;gene-LOC119909830;gene-ampd3b;gene-tfb2m;gene-LOC119890909;gene-pptc7a;gene-LOC119901956;gene-LOC119906548;NewGene_1907;gene-LOC119914080;gene-cct4;gene-LOC119891574;gene-LOC119883089;gene-ngfra…
molecular function	electron carrier activity	63	3	gene-LOC119892218;gene-LOC119904122;gene-ciapin1
molecular function	morphogen activity	2	0	--
molecular function	antioxidant activity	63	0	--
molecular function	metallochaperone activity	6	1	gene-LOC119904484
molecular function	protein tag	4	0	--
molecular function	chemoattractant activity	8	0	--
molecular function	translation regulator activity	31	1	gene-LOC119888497
molecular function	chemorepellent activity	3	0	--
molecular function	molecular transducer activity	1782	11	gene-LOC119904112;gene-ptprz1a;gene-epor;gene-LOC119915018;gene-ngfra;gene-relt;gene-mpl;gene-LOC119915237;gene-tfr1b;gene-LOC119887120;gene-LOC119895449
molecular function	toxin activity	1	0	--
molecular function	molecular function regulator	1251	28	gene-tsc1a;gene-rpl5a;gene-sec23b;gene-gcn1;gene-arhgap23a;gene-dennd1a;gene-hexim1;gene-LOC119916796;gene-scn4ba;gene-LOC119896344;gene-LOC119884076;gene-LOC119918974;gene-abce1;gene-ddi2;gene-LOC119897764;gene-llgl2;gene-arhgef15b;gene-psme4a;gene-LOC119910898;gene-LOC119910455;gene-LOC119906548;gene-hspbp1;gene-rangap1b;gene-dnajc11a;gene-LOC119896612;gene-LOC119897763;gene-LOC119904953;gene-b…
biological process	reproduction	1174	23	gene-LOC119895143;gene-cct4;gene-hmgcs1;gene-utp18;gene-klhl2;gene-pum3;gene-LOC119905690;gene-snrpa1;gene-atp2a2b;gene-ddi2;gene-esrrga;gene-LOC119911031;gene-bysl;gene-llgl2;gene-b4galnt1a;gene-dgcr8;gene-LOC119903298;gene-LOC119907183;gene-lasp1;NewGene_486;gene-tsc1a;gene-pank1a;gene-phb
biological process	cell killing	35	0	--
biological process	immune system process	1294	27	gene-ciapin1;gene-mpl;gene-slc25a37;gene-LOC119903259;gene-epor;gene-exosc6;gene-LOC119916020;gene-hsp90aa1.1;gene-epc2;gene-tlk2;gene-slc4a1a;gene-ngfra;gene-relt;gene-calcoco2;gene-LOC119888852;gene-ddx18;gene-LOC119896618;gene-tsc1a;gene-ptprz1a;gene-smyd5;gene-dgat1a;gene-acp6;gene-foxo3a;gene-LOC119911031;gene-ddx5;gene-LOC119896344;gene-LOC119910121
biological process	behavior	632	11	gene-LOC119896344;gene-atp2a2b;gene-foxo3a;gene-LOC119903298;NewGene_486;gene-per2;gene-tsc1a;gene-ptprz1a;gene-pank1a;gene-slc6a9;gene-LOC119905690
biological process	metabolic process	7992	200	gene-retsat;gene-LOC119887120;NewGene_1872;gene-LOC119898597;gene-hprt1l;gene-LOC119910748;gene-dhrs4;gene-LOC119893448;gene-endog;gene-LOC119902338;gene-rnaseh2a;gene-LOC119905278;gene-nfs1;gene-LOC119909830;NewGene_486;gene-snrpa1;gene-dgcr8;gene-LOC119910121;gene-glula;gene-uspl1;gene-papss1;gene-nmt1a;gene-nocta;gene-acads;gene-tfr1b;NewGene_1907;gene-LOC119890909;gene-LOC119901956;gene-pptc7…
biological process	cellular process	12616	282	gene-ftsj3;gene-LOC119903512;gene-relt;gene-hunk;gene-LOC119900704;gene-ptprz1a;gene-LOC119890031;gene-LOC119891844;gene-dnaja;gene-rpusd2;gene-hibadha;gene-abhd13;gene-ppargc1b;gene-LOC119894940;gene-znf281a;gene-gatc;gene-phf20a;gene-ciapin1;gene-fech;gene-LOC119910455;gene-suco;gene-acacb;gene-sec23a;gene-dhx29;gene-si:ch73-335l21.1;gene-LOC119886896;gene-LOC119905024;gene-LOC119903542;gene-LO…
biological process	reproductive process	1155	23	gene-LOC119895143;gene-hmgcs1;gene-cct4;gene-utp18;gene-LOC119905690;gene-pum3;gene-klhl2;gene-LOC119907183;gene-bysl;gene-b4galnt1a;gene-LOC119911031;gene-dgcr8;gene-llgl2;gene-LOC119903298;gene-ddi2;gene-esrrga;gene-snrpa1;gene-atp2a2b;NewGene_486;gene-lasp1;gene-pank1a;gene-tsc1a;gene-phb
biological process	biological adhesion	661	9	gene-LOC119902058;gene-LOC119892793;gene-LOC119895143;gene-bysl;gene-spg7;gene-atp2a2b;gene-amigo1;gene-LOC119906548;gene-tsc1a
biological process	signaling	4329	46	gene-LOC119904112;gene-tsc1a;gene-arhgap23a;gene-ndrg2;NewGene_486;gene-dgat1a;gene-LOC119902402;gene-stat4;gene-LOC119898417;gene-LOC119915237;gene-snrpa1;gene-mpl;gene-rangap1b;gene-letm1;gene-slc6a9;gene-scube1;gene-cblb;gene-LOC119892793;gene-LOC119896612;gene-tlk2;gene-LOC119918117;gene-relt;gene-ngfra;gene-scn4ba;gene-ptprz1a;gene-tle3a;gene-mapk12a;gene-LOC119910898;gene-ppargc1b;gene-esrr…
biological process	multicellular organismal process	5127	102	gene-ngfra;gene-LOC119916796;gene-phb;gene-tle3a;gene-sec23b;gene-sec24d;gene-ddx18;gene-LOC119890071;gene-pank1a;gene-LOC119883089;gene-LOC119894957;gene-LOC119911031;gene-LOC119896344;gene-rttn;gene-pum3;gene-epor;gene-cct4;gene-psenen;gene-hmgcs1;gene-nocta;gene-rnd2;gene-phospho1;gene-LOC119905295;gene-acadvl;gene-amigo1;gene-luzp1;gene-papss1;gene-nmt1a;gene-tsc1a;gene-tmem41b;NewGene_486;ge…
biological process	developmental process	4512	96	gene-lasp1;gene-clptm1;gene-hoxb8a;gene-LOC119891844;gene-prpf3;gene-atp2a2b;gene-esrrga;gene-ddx5;gene-foxo3a;gene-LOC119903298;gene-bysl;gene-llgl2;gene-ppargc1b;gene-LOC119895611;gene-eftud2;gene-slc27a4;gene-hadhb;gene-relt;gene-LOC119918117;gene-LOC119911845;gene-ptprz1a;gene-acacb;gene-manf;gene-slc4a1a;gene-epc2;gene-klhl2;gene-odc1;gene-LOC119913027;gene-cpt1ab;gene-ciapin1;gene-znf281a;g…
biological process	growth	394	6	gene-sar1b;gene-ddx5;gene-mmp9;gene-llgl2;gene-dgcr8;gene-ifrd1
biological process	locomotion	1121	11	gene-mmp9;gene-LOC119907183;gene-psenen;gene-hoxb8a;gene-tmem41b;gene-hsp90aa1.1;gene-pank1a;gene-ptprz1a;gene-LOC119916796;gene-pum3;gene-ngfra
biological process	single-organism process	11120	215	gene-LOC119890066;gene-bcl2l13;gene-slc4a1a;gene-dnajc11a;gene-nfil3-5;gene-timm10;gene-odc1;gene-LOC119913027;gene-LOC119891526;gene-cpt1ab;gene-sdf4;gene-ipo4;gene-lasp1;gene-scdb;gene-hoxb8a;gene-pdxdc1;gene-ddx5;gene-foxo3a;gene-bysl;gene-llgl2;gene-b4galnt1a;gene-LOC119898041;gene-heatr3;gene-LOC119889611;gene-LOC119895909;gene-scn4ba;gene-slc27a4;gene-hadhb;gene-LOC119911845;gene-LOC1199181…
biological process	rhythmic process	190	11	gene-nfil3-5;gene-ddx5;gene-foxo3a;gene-LOC119911031;gene-nocta;gene-per2;gene-LOC119899704;gene-LOC119890071;gene-pank1a;gene-LOC119883089;gene-ngfra
biological process	response to stimulus	6194	93	gene-rpl5a;gene-LOC119883089;gene-pank1a;gene-tle3a;gene-phb;gene-prr33;gene-LOC119916796;gene-ngfra;gene-LOC119896344;gene-LOC119911031;gene-LOC119910898;gene-epor;gene-acsl1a;gene-LOC119905295;gene-cntf;gene-acadvl;gene-LOC119895449;gene-rnd2;gene-LOC119911513;gene-LOC119914080;gene-hmgcs1;gene-LOC119898397;gene-tsc1a;gene-LOC119904112;gene-LOC119910121;gene-stat4;gene-acaa2;gene-dgcr8;gene-snr…
biological process	localization	4531	97	gene-LOC119893514;gene-acaa2;gene-sec61a1;gene-LOC119910121;gene-slc25a25b;gene-chchd4b;gene-rbp4;gene-sdad1;gene-LOC119910077;gene-slc25a19;gene-golga1;gene-nmt1a;gene-LOC119904112;gene-tsc1a;gene-LOC119902222;gene-dhrs4;gene-LOC119902435;gene-LOC119896612;gene-LOC119895143;gene-LOC119882591;gene-LOC119887120;gene-slc20a1b;gene-kcnab2a;gene-sar1b;gene-zgc:91890;gene-letm1;gene-rhd;gene-LOC119885…
biological process	multi-organism process	1325	34	gene-tsc1a;gene-LOC119918007;gene-calcoco2;gene-LOC119889003;gene-LOC119907183;gene-mmp9;gene-dgcr8;gene-snrpa1;gene-ddi2;NewGene_486;gene-utp18;gene-LOC119905690;gene-LOC119895143;gene-tlk2;gene-LOC119916020;gene-pank1a;gene-pom121;gene-phb;gene-relt;gene-ngfra;gene-b4galnt1a;gene-foxo3a;gene-LOC119903298;gene-bysl;gene-llgl2;gene-LOC119911031;gene-ddx5;gene-esrrga;gene-atp2a2b;gene-lasp1;gene-p…
biological process	biological regulation	9822	176	gene-LOC119902402;gene-ifrd1;gene-smyd5;gene-LOC119902666;gene-LOC119889003;gene-abce1;gene-ddi2;gene-LOC119915237;gene-calcoco2;gene-LOC119888852;gene-LOC119892286;gene-LOC119918007;gene-dennd1a;gene-noa1;gene-pprc1;gene-LOC119895494;gene-LOC119893165;gene-LOC119881862;gene-scube1;gene-ssu72;gene-tbx15;gene-LOC119919216;gene-LOC119884240;gene-lasp1;gene-nrf1;gene-hoxb8a;gene-LOC119898041;gene-LO…
biological process	cellular component organization or biogenesis	4190	124	gene-LOC119895494;gene-eif3ba;gene-LOC119888852;gene-noa1;gene-pprc1;gene-LOC119907183;gene-LOC119889003;gene-abce1;gene-spg7;gene-ddi2;gene-mmp9;gene-gar1;gene-dgat1a;gene-ifrd1;gene-exosc6;gene-LOC119914074;gene-mpp5b;gene-utp18;gene-nop2;gene-nagpa;gene-LOC119903814;gene-lonp1;gene-rrp9;gene-pard6b;gene-bbs2;gene-tlk2;gene-hsp90aa1.1;gene-LOC119881862;gene-scube1;gene-ptprz1a;gene-pom121;gene-…
biological process	cell aggregation	16	0	--
biological process	detoxification	72	0	--
biological process	presynaptic process involved in chemical synaptic transmission	93	2	gene-llgl2;gene-letm1
