# Supplementary material for: Transcriptome Analysis of Environmental Adaptation of Largemouth Bass (Micropterus salmonides)
Source: Genes (Basel). 2025 Feb 24;16(3):267. doi: 10.3390/genes16030267 (PMC11942557; doi:10.3390/genes16030267)
Supplement: Supplementary file 1 [file genes-16-00267-s001.zip › Supplementary Files/Table S5.Downregulated DEGs GO enrichment in male group.xlsx]

## Sheet: HZ-M_vs_XT-M.GO_enrichment.stat
#GO_classify1	GO_classify2	All	DE	DE_ID
#Total_gene		23977	628	--
cellular component	extracellular region	1528	79	gene-fam20a;gene-aebp1a;gene-efemp2a;gene-LOC119913110;gene-LOC119895683;gene-LOC119881877;gene-LOC119893861;gene-serpinf1;gene-LOC119904002;gene-adamts12;gene-serpinh1b;gene-LOC119912643;gene-wu:fj39g12;gene-col16a1;gene-igfbp7;gene-LOC119900311;gene-LOC119903684;gene-pdgfab;gene-LOC119882172;gene-LOC119884125;gene-col23a1a;gene-LOC119918348;gene-igf1;gene-dcn;gene-egfl7;gene-sema3bl;gene-LOC119…
cellular component	cell	11016	263	gene-LOC119894169;gene-LOC119888532;gene-LOC119898692;gene-LOC119904296;gene-ero1a;gene-nit2;gene-ucmab;gene-per1b;gene-triob;gene-anxa6;gene-col1a1a;gene-LOC119898980;gene-kat2b;gene-jund;gene-LOC119889936;gene-LOC119894700;gene-klhl23;gene-tp53inp1;gene-espl1;gene-rtn1a;gene-tp73;gene-LOC119894176;gene-LOC119899185;gene-mgll;gene-casq1a;gene-LOC119888247;gene-LOC119900503;gene-hey1;gene-pagr1;g…
cellular component	nucleoid	23	0	--
cellular component	membrane	8691	188	gene-si:dkey-21e5.1;gene-LOC119888532;gene-LOC119898692;gene-LOC119893521;gene-si:dkey-261h17.1;gene-erg28;gene-LOC119904296;gene-tril;gene-LOC119910470;gene-fam20cb;gene-anxa6;gene-LOC119898647;gene-LOC119896184;gene-LOC119889816;gene-LOC119916334;gene-kcnc4;gene-shisa3;gene-LOC119896606;gene-LOC119907101;gene-LOC119899811;gene-ergic1;gene-LOC119912429;gene-LOC119888476;gene-adgrv1;gene-hhipl1;g…
cellular component	cell junction	513	13	gene-anxa6;gene-rassf8b;gene-lin7a;gene-LOC119900503;gene-egfl7;gene-LOC119897604;gene-LOC119891164;gene-akap6;gene-ptprub;gene-LOC119887765;gene-capza1b;gene-erbb2;gene-pvrl2l
cellular component	membrane-enclosed lumen	2529	67	gene-tp53inp1;gene-espl1;gene-rgs3a;gene-LOC119882173;gene-abhd14b;gene-LOC119883094;gene-rnf169;gene-LOC119898982;gene-ogna;gene-wrap53;gene-mgll;gene-LOC119901749;gene-pdk3a;gene-LOC119910410;gene-pagr1;NewGene_1828;gene-LOC119886359;gene-sparc;gene-LOC119905336;gene-cmtm8b;gene-LOC119914636;gene-LOC119900183;gene-nit2;gene-mki67;gene-LOC119897617;gene-per1b;gene-LOC119906506;gene-hoga1;gene-co…
cellular component	macromolecular complex	3821	87	gene-marcksa;gene-LOC119904002;gene-LOC119890328;gene-col1a2;gene-LOC119901832;gene-lin7a;gene-LOC119912643;gene-LOC119915960;gene-LOC119896480;gene-rbm41;gene-myo7aa;gene-LOC119892358;gene-smarcd2;gene-LOC119918348;gene-pfkmb;gene-LOC119886581;gene-LOC119893586;gene-LOC119916347;gene-LOC119893691;gene-armc7;gene-col16a1;gene-LOC119903684;NewGene_1183;gene-cunh15orf48;gene-LOC119893251;gene-pcsk9…
cellular component	organelle	8231	202	gene-marcksa;gene-LOC119912643;gene-crym;gene-rrbp1b;gene-homer1b;gene-LOC119895683;gene-acta1a;gene-st6gal1;gene-LOC119887935;gene-trak2;gene-myo7aa;gene-LOC119887765;gene-nme3;gene-abrab;gene-nes;gene-acta1b;gene-LOC119892358;gene-smarcd2;gene-LOC119886581;gene-LOC119883102;gene-LOC119886045;gene-col23a1a;gene-LOC119886910;gene-col16a1;gene-actc1a;gene-rtn3;gene-LOC119892090;gene-capn3b;gene-LO…
cellular component	other organism	186	3	gene-hp1bp3;gene-rxraa;gene-ccne1
cellular component	other organism part	186	3	gene-ccne1;gene-rxraa;gene-hp1bp3
cellular component	extracellular region part	826	58	gene-serpinf1;gene-mmp2;gene-LOC119895683;gene-metrn;NewGene_3105;gene-epoa;gene-LOC119893861;gene-ucmab;gene-fam20a;gene-LOC119913110;gene-efemp2a;gene-aebp1a;gene-LOC119897617;gene-serpinh1b;gene-adamts12;gene-LOC119912643;gene-LOC119887727;gene-loxa;gene-LOC119904002;gene-LOC119884125;gene-LOC119903684;gene-LOC119900311;gene-pdgfab;gene-LOC119906200;gene-smpdl3b;gene-igf1;gene-LOC119918348;gen…
cellular component	organelle part	5343	138	gene-LOC119898980;gene-col1a1a;gene-anxa6;gene-LOC119910470;gene-LOC119898647;gene-cenpt;gene-LOC119894700;gene-LOC119894169;gene-per1b;gene-LOC119906506;gene-nit2;gene-LOC119904296;gene-LOC119910410;gene-casq1a;gene-pdk3a;gene-mgll;gene-LOC119894760;gene-LOC119914636;gene-LOC119905336;gene-LOC119914843;gene-tecrb;gene-atp2b2;gene-snx33;gene-LOC119897604;gene-pagr1;NewGene_1828;gene-atp6v0a2a;gen…
cellular component	membrane part	7190	151	gene-clec14a;gene-si:ch211-225p5.8;gene-LOC119895516;gene-ptprua;gene-LOC119888924;gene-LOC119900661;gene-lnpa;gene-atp1a3b;gene-LOC119916229;gene-il6r;gene-LOC119913188;NewGene_1183;gene-slco2b1;gene-aplnr2;gene-LOC119905556;gene-LOC119901499;gene-LOC119910728;gene-pfkmb;gene-LOC119886584;gene-LOC119887169;gene-LOC119916426;gene-pld1a;gene-erbb2;gene-armc7;gene-galnt17;gene-lin7a;gene-LOC1199010…
cellular component	synapse part	508	5	gene-atp2b2;gene-marcksa;NewGene_1183;gene-LOC119890328;gene-LOC119913188
cellular component	cell part	11016	263	gene-znf512;gene-nt5c3a;gene-cacnb3b;gene-LOC119904907;gene-abhd14b;gene-asf1ba;gene-LOC119882173;gene-LOC119901376;gene-rnf169;gene-LOC119906277;gene-LOC119910773;gene-arhgef4;gene-tspan5a;gene-ogna;gene-LOC119898982;gene-wrap53;gene-LOC119897702;gene-LOC119901749;gene-LOC119892815;gene-b4galnt1b;gene-LOC119914348;gene-sparc;gene-LOC119886121;gene-ackr3b;gene-LOC119896478;gene-mki67;gene-gbx1;ge…
cellular component	synapse	643	9	gene-mgll;gene-LOC119890328;gene-marcksa;NewGene_1183;gene-LOC119913188;gene-lin7a;gene-rab30;gene-LOC119891164;gene-atp2b2
cellular component	supramolecular complex	543	30	gene-LOC119903684;gene-LOC119886121;gene-LOC119894700;gene-LOC119893691;gene-LOC119902217;gene-katna1;gene-LOC119918348;gene-col1a1a;gene-LOC119886581;gene-casq1a;gene-mfap2;gene-LOC119894638;gene-myom2b;gene-LOC119904231;gene-nes;gene-col6a1;gene-LOC119916127;gene-LOC119912908;gene-LOC119887765;gene-tpm1;gene-abrab;gene-capza1b;gene-LOC119907843;gene-iffo1b;gene-LOC119893218;gene-LOC119882173;ge…
molecular function	transcription factor activity, protein binding	360	5	gene-crym;gene-LOC119891922;gene-aebp1a;gene-tp53inp1;gene-LOC119886191
molecular function	nucleic acid binding transcription factor activity	1077	23	gene-gbx1;gene-LOC119895683;gene-tp73;gene-aebp1a;gene-ier2a;gene-LOC119906506;gene-six5;gene-dbpa;gene-sox9a;gene-znf618;gene-znf512;gene-LOC119886191;gene-foxf2b;gene-rxraa;gene-gata3;gene-jund;gene-pax3a;gene-foxo4;gene-dachd;gene-LOC119895298;gene-LOC119899629;gene-myog;gene-znf831
molecular function	catalytic activity	6885	231	gene-nt5c3a;gene-LOC119895377;gene-abhd14b;gene-LOC119905811;gene-LOC119905620;gene-LOC119882629;gene-glo1;gene-stk17a;gene-LOC119906277;gene-zgc:174895;gene-fkbp7;gene-LOC119898055;gene-LOC119898982;NewGene_356;gene-LOC119893522;gene-LOC119902613;gene-LOC119901749;gene-LOC119912201;gene-LOC119892815;gene-camk2b1;gene-ptrhd1;gene-LOC119915366;NewGene_2955;gene-b4galnt1b;gene-gng10;gene-map3k9;gen…
molecular function	signal transducer activity	1754	32	gene-LOC119888247;gene-il1rl1;gene-lpar2a;gene-htr3b;gene-LOC119915620;gene-oxtr;gene-adgrf3a;gene-il6r;gene-LOC119913188;gene-LOC119904907;gene-adgrv1;gene-aplnr2;gene-map2k6;gene-LOC119901499;gene-LOC119910728;gene-LOC119915012;gene-acvr1ba;gene-LOC119886584;gene-anxa6;gene-LOC119898647;gene-pdgfab;gene-ptprub;gene-erbb2;gene-ephb4a;gene-rxraa;gene-LOC119888532;gene-ackr3b;NewGene_3656;NewGene_…
molecular function	structural molecule activity	579	24	gene-col1a2;gene-myom2a;gene-LOC119890328;gene-LOC119901832;gene-LOC119886711;gene-akap6;gene-LOC119887765;gene-nme3;gene-tpm1;gene-nid2a;gene-LOC119904231;gene-col1a1b;gene-myom2b;gene-LOC119916127;gene-LOC119918348;gene-elna;gene-col1a1a;gene-col5a1;gene-dcn;gene-LOC119902139;gene-col5a2a;gene-LOC119903684;gene-LOC119882172;gene-cmtm8b
molecular function	transporter activity	1505	25	gene-kcnc4;gene-LOC119895516;gene-anxa6;gene-htr3b;gene-LOC119915620;gene-atp1a3b;gene-LOC119895530;gene-LOC119896606;gene-atp2b2;gene-LOC119883469;gene-LOC119916229;gene-atp6v0a2a;gene-LOC119882630;gene-LOC119913188;gene-LOC119905811;gene-LOC119898692;gene-slco2b1;gene-aqp4;gene-cacnb3b;gene-kcnn2;gene-LOC119895993;gene-slc43a1b;gene-hvcn1;gene-kcnj8;gene-slc18a2
molecular function	binding	13294	365	gene-tp73;gene-LOC119894176;gene-oat;gene-LOC119899185;gene-znf618;gene-LOC119914402;gene-espl1;gene-tp53inp1;gene-pagr1;gene-hey1;gene-LOC119894760;gene-tmsb2;gene-LOC119912637;gene-zgc:101559;gene-mgll;gene-ldb3b;gene-LOC119902315;gene-LOC119900503;gene-LOC119888247;gene-LOC119903389;gene-casq1a;gene-si:rp71-1g18.1;gene-LOC119904324;gene-LOC119898754;gene-per1b;gene-LOC119888532;gene-LOC1198836…
molecular function	electron carrier activity	63	1	gene-LOC119905811
molecular function	morphogen activity	2	0	--
molecular function	antioxidant activity	63	4	gene-gpx8;gene-LOC119898982;gene-tp53inp1;gene-LOC119890902
molecular function	metallochaperone activity	6	0	--
molecular function	protein tag	4	0	--
molecular function	chemoattractant activity	8	1	gene-cxcl12a
molecular function	translation regulator activity	31	0	--
molecular function	chemorepellent activity	3	0	--
molecular function	molecular transducer activity	1782	36	NewGene_3648;gene-vldlr;gene-pvrl2l;gene-gpr156;gene-LOC119893861;gene-epha4b;gene-rxraa;gene-LOC119888532;gene-ackr3b;NewGene_3656;gene-ptprub;gene-erbb2;gene-ephb4a;gene-LOC119901499;gene-acvr1ba;gene-LOC119910728;gene-LOC119915012;gene-anxa6;gene-LOC119886584;gene-LOC119914380;gene-loxl3b;gene-kcnj8;gene-aplnr2;gene-il6r;gene-LOC119913188;gene-LOC119904907;gene-adgrv1;gene-hhipl1;gene-vtnb;gen…
molecular function	toxin activity	1	0	--
molecular function	molecular function regulator	1251	35	gene-LOC119882173;gene-zgc:158766;gene-pcsk9;gene-rgs3a;gene-mcf2l2;NewGene_1183;gene-LOC119895993;gene-arhgef4;gene-inka1b;gene-LOC119903447;gene-LOC119898159;gene-si:ch211-225p5.8;gene-LOC119900503;gene-dnajb4;gene-arhgef16;gene-gpsm2;gene-dock11;gene-serpinh1b;gene-bcar3;gene-LOC119919337;gene-LOC119898160;gene-spint2;gene-LOC119893672;gene-serpinf1;gene-dennd2c;gene-epoa;gene-LOC119898157;gen…
biological process	reproduction	1174	30	gene-map2k6;gene-LOC119902139;gene-cxcl12a;gene-triob;gene-LOC119898647;gene-tspan5a;gene-pdgfab;gene-adma;gene-dachd;gene-LOC119914636;gene-erbb2;gene-capn3b;gene-col16a1;gene-nav2a;gene-LOC119914348;gene-katna1;gene-LOC119882173;gene-tll1;gene-LOC119904907;NewGene_1183;gene-espl1;gene-tdrd1;gene-pvrl2l;gene-capza1b;gene-six5;gene-LOC119899412;gene-trak2;gene-epoa;gene-mki67;gene-LOC119904296
biological process	cell killing	35	1	gene-LOC119896606
biological process	immune system process	1294	27	gene-adma;gene-LOC119912429;gene-LOC119900311;gene-bdh2;gene-tkfc;gene-LOC119902217;gene-map2k6;gene-LOC119900503;gene-col1a1a;gene-LOC119912960;gene-cxcl12a;gene-pld1a;gene-LOC119914380;gene-tpm1;gene-LOC119901337;gene-capza1b;gene-npm1b;gene-lrrc17;gene-il15l;gene-epoa;gene-nit2;gene-LOC119895683;gene-LOC119904296;gene-tll1;gene-LOC119904907;NewGene_1183;gene-vtnb
biological process	behavior	632	16	gene-homer1b;gene-gbx1;gene-lamb1a;gene-serpinf1;gene-LOC119895993;NewGene_1183;gene-LOC119890328;gene-atp2b2;gene-LOC119891164;gene-nav2a;gene-sparc;gene-capn3b;gene-erbb2;gene-dachd;gene-triob;gene-map2k6
biological process	metabolic process	7992	237	gene-eef2k;gene-LOC119888520;gene-LOC119889816;gene-col1a1a;gene-triob;gene-LOC119898647;gene-LOC119890902;gene-sgk2a;gene-LOC119913181;gene-LOC119905777;gene-LOC119903459;gene-kat2b;gene-amt;gene-LOC119889936;NewGene_2475;gene-loxa;gene-LOC119886474;gene-LOC119888532;gene-LOC119893521;gene-p3h3;gene-nit2;gene-LOC119915286;gene-ero1a;gene-epoa;gene-ppm1nb;gene-mettl5;gene-LOC119906506;gene-LOC119…
biological process	cellular process	12616	312	gene-stk17a;gene-golga7ba;gene-zgc:174895;gene-tdrd1;gene-tnmd;gene-LOC119886359;gene-gng10;gene-cmtm8b;gene-LOC119914490;gene-gpx8;gene-htr3b;NewGene_356;gene-il1rl1;gene-epha4b;gene-gpr156;gene-pvrl2l;gene-hoga1;gene-six5;gene-LOC119899412;gene-LOC119887727;gene-fkbp1b;gene-LOC119915475;gene-castor1;gene-katna1;gene-bdh2;gene-LOC119890456;gene-LOC119889925;gene-tpi1b;gene-col6a1;gene-LOC1198831…
biological process	reproductive process	1155	30	gene-LOC119882173;gene-espl1;gene-LOC119904907;NewGene_1183;gene-tll1;gene-LOC119899412;gene-six5;gene-pvrl2l;gene-capza1b;gene-tdrd1;gene-LOC119904296;gene-mki67;gene-epoa;gene-trak2;gene-LOC119902139;gene-map2k6;gene-tspan5a;gene-triob;gene-cxcl12a;gene-LOC119898647;gene-capn3b;gene-erbb2;gene-dachd;gene-LOC119914636;gene-adma;gene-pdgfab;gene-katna1;gene-LOC119914348;gene-nav2a;gene-col16a1
biological process	biological adhesion	661	27	gene-LOC119888476;gene-LOC119900661;gene-ptprub;gene-pcdh18b;gene-erbb2;gene-sparc;gene-col16a1;gene-LOC119891164;gene-nid1a;gene-LOC119898227;gene-nid2a;gene-tspan5a;gene-LOC119902074;gene-LOC119887765;gene-pvrl2l;gene-LOC119901376;gene-LOC119884601;gene-LOC119895683;gene-LOC119881877;gene-LOC119902896;gene-LOC119915927;gene-adamts12;gene-dchs1b;gene-marcksa;gene-LOC119904907;gene-LOC119892506;g…
biological process	signaling	4329	96	NewGene_1828;gene-adgrf3a;gene-gng10;gene-LOC119897604;gene-zgc:101559;gene-LOC119914490;gene-LOC119904461;gene-adma;gene-htr3b;gene-tspan5a;gene-lpar2a;gene-pdk3a;gene-LOC119901749;gene-frzb;gene-LOC119900503;gene-il1rl1;gene-LOC119888247;gene-akap6;gene-sema3e;gene-LOC119906277;gene-arhgef4;gene-LOC119890356;gene-tp53inp1;gene-rgs3a;gene-adgrv1;gene-LOC119904907;gene-LOC119882173;gene-LOC119889…
biological process	multicellular organismal process	5127	142	gene-pcsk9;gene-camk1da;gene-ier2a;gene-mettl23;gene-sema3bl;gene-LOC119895993;gene-capza1b;gene-nid2a;gene-LOC119916127;gene-cxcl12a;gene-uap1l1;gene-znf831;gene-chrdl2;gene-crtac1a;gene-nav2a;gene-rab30;gene-LOC119902217;gene-apln;gene-ldha;gene-aoc2;gene-pax3a;gene-marcksa;NewGene_3656;gene-crym;gene-LOC119912643;gene-trak2;gene-homer1b;gene-LOC119895683;gene-map2;gene-trim69;gene-LOC119887765…
biological process	developmental process	4512	136	NewGene_3656;gene-marcksa;gene-trim69;gene-map2;gene-LOC119895683;gene-trak2;gene-LOC119887765;gene-LOC119893586;gene-dcn;gene-igfbp7;gene-ephb4a;gene-LOC119886910;gene-capn3b;gene-LOC119882172;gene-LOC119903684;gene-ptprub;gene-camk1da;gene-pcsk9;gene-sema3bl;gene-ier2a;gene-capza1b;gene-cxcl12a;gene-LOC119916127;gene-nid2a;gene-znf831;gene-chrdl2;gene-uap1l1;gene-LOC119902217;gene-rab30;gene-na…
biological process	growth	394	14	gene-LOC119913188;gene-serpinh1b;gene-dcn;gene-myog;gene-cxcl12a;gene-anxa6;gene-LOC119904907;gene-LOC119912637;gene-LOC119882172;gene-adma;gene-katna1;gene-LOC119904296;gene-gata3;gene-lamb1a
biological process	locomotion	1121	36	gene-adamts12;gene-pak1;gene-LOC119904296;gene-LOC119898695;gene-gbx1;gene-anxa6;gene-pld1a;gene-triob;gene-LOC119898647;gene-col1a1a;gene-bace2;gene-LOC119886910;gene-ephb4a;gene-katna1;gene-pdgfab;gene-capn3b;gene-erbb2;gene-LOC119904907;gene-tll1;gene-nrarpa;gene-ier2a;gene-lamb1a;gene-sema3bl;gene-dnah2;gene-sema3e;gene-nid2a;gene-tspan5a;gene-cxcl12a;gene-LOC119900503;gene-LOC119891164;gene-…
biological process	single-organism process	11120	304	gene-LOC119890328;gene-LOC119904002;gene-lin7a;gene-LOC119898695;gene-aebp1a;gene-srd5a2a;gene-fam20a;gene-serpinf1;gene-acss2l;gene-LOC119916426;gene-LOC119910728;gene-ecrg4a;gene-LOC119918348;gene-pgk1;gene-gata3;gene-LOC119916347;gene-sh3bp5a;gene-si:cabz01007802.1;gene-LOC119893251;gene-LOC119895063;gene-LOC119913188;gene-LOC119903997;gene-il6r;gene-LOC119888263;gene-cnpy1;gene-aplnr2;gene-eg…
biological process	rhythmic process	190	4	gene-LOC119914348;gene-per1b;gene-LOC119886191;gene-LOC119895993
biological process	response to stimulus	6194	153	gene-aplnr2;gene-lamb1a;gene-poll;gene-cnpy1;gene-alpl;gene-sh3bp2;gene-LOC119893251;gene-tll1;NewGene_1183;gene-LOC119886191;gene-il6r;gene-LOC119907843;gene-LOC119913188;gene-LOC119912975;gene-LOC119915637;gene-LOC119900661;gene-xrra1;gene-LOC119915620;gene-dachd;gene-rassf8b;gene-LOC119904231;gene-elna;gene-rcan3;gene-LOC119890328;gene-rxraa;gene-pak1;gene-serpinh1b;gene-LOC119915409;gene-rass…
biological process	localization	4531	102	gene-rims3;gene-si:cabz01007802.1;gene-slco2b1;NewGene_1183;gene-nrarpa;gene-LOC119913188;gene-tor4aa;gene-pcsk9;gene-slc18a2;gene-dnah2;gene-ier2a;gene-kcnj8;gene-capza1b;gene-slc43a1b;gene-LOC119895993;gene-loxl3b;gene-rassf8b;gene-cxcl12a;gene-cby1;gene-LOC119895516;gene-nid2a;gene-si:ch211-225p5.8;gene-LOC119902217;gene-LOC119916229;gene-rab30;gene-nav2a;gene-pax3a;gene-atp1a3b;gene-LOC119888…
biological process	multi-organism process	1325	31	gene-adma;gene-dachd;gene-LOC119914636;gene-erbb2;gene-capn3b;gene-nav2a;gene-col16a1;gene-sparc;gene-LOC119896606;gene-katna1;gene-map2k6;gene-zgc:77112;gene-LOC119893586;gene-LOC119902139;gene-cxcl12a;gene-tspan5a;gene-pld1a;gene-tdrd1;gene-six5;gene-pvrl2l;gene-capza1b;gene-LOC119899412;gene-trak2;gene-epoa;gene-LOC119904296;gene-LOC119882173;gene-tll1;gene-LOC119890328;gene-LOC119904907;NewGe…
biological process	biological regulation	9822	251	gene-uap1l1;gene-dpt;gene-znf831;gene-gpc5c;gene-dnajb4;gene-LOC119902074;gene-cxcl12a;gene-LOC119895899;gene-pax3a;gene-ldha;gene-rasl11a;gene-oxtr;gene-adcy5;gene-rab30;gene-LOC119902217;gene-crtac1a;gene-nav2a;gene-dock11;gene-nrde2;gene-LOC119915927;gene-pcsk9;gene-LOC119891922;gene-LOC119895993;gene-capza1b;gene-LOC119898768;gene-LOC119901337;gene-sox9a;gene-sema3bl;gene-LOC119903447;gene-me…
biological process	cellular component organization or biogenesis	4190	113	gene-rab30;gene-LOC119916229;gene-ognb;gene-LOC119912975;gene-sh3bgr;gene-LOC119902217;gene-crtac1a;gene-nrde2;gene-nav2a;gene-pax3a;gene-lnpa;gene-dachd;gene-LOC119900661;gene-LOC119904231;gene-cby1;gene-myom2b;gene-LOC119916127;gene-LOC119912908;gene-cxcl12a;gene-naxe;gene-nid2a;gene-dpt;gene-elna;gene-uap1l1;gene-sema3bl;gene-lamb1a;gene-LOC119895993;gene-capza1b;gene-tpm1;NewGene_1183;gene-LO…
biological process	cell aggregation	16	0	--
biological process	detoxification	72	4	gene-gpx8;gene-LOC119890902;gene-LOC119898982;gene-tp53inp1
biological process	presynaptic process involved in chemical synaptic transmission	93	1	gene-lin7a
